# Supplementary material for: HIV-Induced Thymic Insufficiency and Aging-Related Immunosenescence on Immune Reconstitution in ART-Treated Patients
Source: Vaccines (Basel). 2024 Jun 4;12(6):612. doi: 10.3390/vaccines12060612 (PMC11209262; doi:10.3390/vaccines12060612)
Supplement: Supplementary file 1 [file vaccines-12-00612-s001.zip]

Archive with 1 entries (1 files):
- vaccines-2935700-supplementary.pdf
